# Supplementary material for: Metagenomic analysis of gut microbiome illuminates the mechanisms and evolution of lignocellulose degradation in mangrove herbivorous crabs
Source: BMC Microbiol. 2024 Feb 13;24:57. doi: 10.1186/s12866-024-03209-4 (PMC10863281; doi:10.1186/s12866-024-03209-4)
Supplement: Supplementary file 1 — Supplementary Material 1 [file 12866_2024_3209_MOESM1_ESM.xlsx]

## Sheet: Table S1
Supplementary Table 1. List of lignocellulolytic enzymes acting on (A) cellulose, (B) hemicellulose, (C) lignin, (D) pectin at different stages of degradation and (E) binding stage, with the corresponding Enzyme Comission number (EC), CAZy family and KEGG Orthology (KO) entry of each enzyme.
(A) Cellulose
Stage	EC	Name	CAZy family	KO entry
Backbone Degradation	1.14.99.54	Lytic cellulose monooxygenase (C1-hydroxylating)	AA9, AA10, AA15, AA16	K19356
	1.14.99.56	Lytic cellulose monooxygenase (C4-dehydrogenating)	AA9, AA10, AA17	K22032, K22033
	2.4.1.20	Cellodextrin phosphorylase	-	K00702
	3.2.1.4	Endo-β-1,4-glucanase	GH5, GH6, GH7, GH8, GH9, GH10, GH12, GH26, GH44, GH45, GH48, GH51, GH124, GH148	K01179, K19357, K20542
	3.2.1.74	Cellodexistrinase	GH1, GH3, GH5, GH9, GH39	-
Oligosaccharide Degradation	3.2.1.176	Reducing end-acting cellobiohydrolases	GH7, GH48	K20829
	3.2.1.21	β-glucosidase	GH1, GH2, GH3, GH5, GH16, GH30, GH39, GH116, GH131	K01188, K05349, K05350
	3.2.1.91	Cellobiohydrolase	GH5, GH6, GH9	K01225, K19668
(B) Hemicellulose
Stage	EC	Name	CAZy family	KO entry
Backbone Degradation	3.2.1.151	Xyloglucan-specific endo-β-1,4-glucanase	GH3, GH5, GH9, GH12, GH16, GH26, GH44, GH45, GH74	K18576
	3.2.1.155	Xyloglucan-specific exo-β-1,4-glucanase	-	K18578
	3.2.1.23	β-galactosidase	GH1, GH2, GH5, GH16, GH35, GH42, GH50, GH54, GH59, GH147, GH165, GH173	K01190, K12111, K12308, K12309
	3.2.1.39	β-1,3-glucanase/laminarinase	GH5, GH16, GH17, GH55, GH64, GH81, GH128, GH152, GH157, GH158	K01199, K19891, K19892, K19893
	3.2.1.6	β-1,3(4)-glucanase	GH3, GH5, GH8, GH9, GH16, GH51	K01180
	3.2.1.73	β-1,3;1,4-glucanase/lichenase	GH5, GH8, GH9, GH11, GH12, GH16, GH17, GH26	K01216, K25108
	3.2.1.78	Endo-β-1,4-mannanase	GH5, GH26, GH44, GH45, GH113, GH134	K01218, K19355
	3.2.1.8	Endo-β-1,4-xylanase	GH5, GH6, GH8, GH10, GH11, GH26, GH30, GH43, GH98	K01181, K13465
Debranching	3.1.1.6	Acetylesterase	CE4, CE16, CE20	-
	3.1.1.72	Acetylxylan esterase	CE1, CE2, CE3, CE4, CE5, CE6, CE7, CE12	K05972
	3.1.1.73	Feruloyl esterase	CE6	K09252, K21016
	3.2.1.177	α-xylosidase	GH31	K01811, K15925
	3.2.1.22	α-galactosidase	GH4, GH27, GH31, GH36, GH57, GH97, GH110	K01189, K07406, K07407
	3.2.1.51	α-fucosidase	GH29, GH95, GH141, GH151	K01206, K15923
	3.2.1.55	α-arabinofuranosidase	GH2, GH3, GH10, GH43, GH51, GH54, GH62	K01209, K15921, K20844
	3.2.1.139	α-glucuronidase	GH67	K01235
Oligosaccharide Degradation	3.2.1.25	β-mannosidase	GH1, GH2, GH5, GH113, GH164	K01192
	3.2.1.37	β-xylosidase	GH1, GH2, GH3, GH5, GH10, GH30, GH39, GH43, GH51, GH52, GH54, GH120	K01198, K15920, K22268
(C) Lignin
Stage	EC	Name	CAZy family	KO entry
Backbone Degradation	1.1.3.10	Pyranose 2-oxidase	AA3	K23272
	1.1.3.4	Glucose oxidase	AA3	-
	1.1.3.7	Aryl alcohol oxidase	AA3, AA5	-
	1.1.99.18	Cellobiose dehydrogenase	AA3	K19069
	1.10.3.2	Laccase	AA1	K00421, K05909
	1.11.1.13	Manganese peroxidase	AA2	K20505
	1.11.1.14	Lignin peroxidase	AA2	K23515
	1.11.1.16	Multifunctional peroxidases	AA2	-
	1.2.3.15	Glyoxal oxidase	AA5	K20929
(D) Pectin
Stage	EC	Name	CAZy family	KO entry
Backbone Degradation	1.14.99.-	Lytic polygalacturonic acid monooxygenase	AA17	-
	3.2.1.15	Endo-polygalacturonase	GH28	K01184
	3.2.1.171	Rhamnogalacturonan hydrolase	GH28	K18580
	3.2.1.172	Unsaturated rhamnogalacturonyl hydrolase	GH105	K15532
	3.2.1.173	Rhamnogalacturonan galacturonohydrolase	GH28, GH138	K15532
	3.2.1.67	Exo-polygalacturonase	GH4, GH28	K01213, K22933
	4.2.2.10	Pectin lyase	PL1, PL9	K01732, K19551
	4.2.2.23	Rhamnogalacturonan lyase	PL4, PL9, PL11	K18195, K18197
	4.2.2.24	Rhamnogalacturonan exolyase	PL26	K18198
Debranching	3.1.1.11	Pectin acetylesterase	CE8, CE19	K01051
Oligosaccharide Degradation	4.2.2.2	Pectate lyase	PL1, PL2, PL3, PL9, PL10	K01728, K19551, K22539
	4.2.2.6	Oligogalacturonate lyase	PL22	K01730
	4.2.2.9	Pectate disaccharide-lyase	PL9	K01731, K22994
(E) Binding
Stage	EC	Name	CAZy family	KO entry
Binding	N/A	Cellulose binding	CBM 1, CBM 2, CBM 3, CMB 4, CBM 6, CBM 8, CBM 10, CBM 16, CBM 30	N/A
			CBM 37, CBM 44, CBM 46, CBM 49, CBM 63, CBM 64, CBM 72
		Xylan binding	CBM 2, CBM 4, CBM 13, CBM 15, CBM 22, CBM 31, CBM 35, CBM 36, CBM 37, CBM 54, CBM 72	N/A
		Xyloglucan binding	CBM 44, CBM 62, CBM 76, CBM 78, CBM 80	N/A
		β-glucan binding	CBM 4, CBM 39, CBM 43, CBM 56, CBM 72, CBM 78, CBM 79	N/A
		Mannan binding	CBM 16, CBM 23, CBM 27, CBM 29, CBM 35, CBM 62, CBM 72, CBM 76, CBM 80	N/A
		Galactose binding	CBM 32, 51	N/A
		Arabinofuranose binding	CBM 42	N/A
		Fucose binding	CBM 47	N/A
		Rhamnose binding	CBM 67	N/A

## Sheet: Table S2
Supplementary Table 2. List of nitrogen metabolism related enzymes and the encoding genes adapted from [57], categorized by pathways and the corresponding Enzyme Commission number (EC) and KEGG Orthology (KO) entry of each enzyme.
Pathway	Gene	EC	Enzyme name	KO entry
Ammonia Transport	amtB	-	Ammonium transporter, Amt family	K03320
Arginine Synthesis	arcA	3.5.3.6	Arginine deiminase	K01478
	arcC	2.7.2.2	Carbamate kinase	K00926
	argE	3.5.1.16	Acetylornithine deacetylase	K01438
	argF	2.1.3.3	Ornithine carbamoyltransferase	K00611
	argF	2.1.3.9	N-acetylornithine carbamoyltransferase	K09065
	argG	6.3.4.5	Argininosuccinate synthase	K01940
	argH	4.3.2.1	Argininosuccinate lyase	K01755
	gdhA	1.4.1.3	Glutamate dehydrogenase (NAD(P)+)	K00261
		1.4.1.4	Glutamate dehydrogenase (NADP+)	K00262
	GLT1	1.4.1.14	Glutamate synthase (NADH)	K00264
	gudB	1.4.1.2	Glutamate dehydrogenase	K00260, K15371
Dissimilatory Nitrate Reduction	napA, napB	1.9.6.1	Nitrate reductase	K02567, K02568
	narG	1.7.5.1	Nitrate reductase / nitrite oxidoreductase, alpha subunit	K00370
	narH	1.7.5.1	Nitrate reductase / nitrite oxidoreductase, beta subunit	K00371
	narI	1.7.5.1	Nitrate reductase / nitrite oxidoreductase, gamma subunit	K00374
	nirB	1.7.1.15	Nitrite reductase (NADH) large subunit	K00362
	nirD	1.7.1.15	Nitrite reductase (NADH) small subunit	K00363
	nrfAB	1.7.2.2	Nitrite reductase (cytochrome c-552)	K03385
	nrfH	-	Cytochrome c nitrite reductase small subunit	K15876
	glnA	6.3.1.2	Glutamine synthetase	K01915
Glutamate Synthesis	gltB	1.4.1.13	Glutamate synthase (NADPH) large chain	K00265
	gltD	1.4.1.13	Glutamate synthase (NADPH) small chain	K00266
Nitrate Reduction	narB	1.7.7.2	Ferredoxin-nitrate reductase	K00367
	nirA	1.7.7.1	Ferredoxin-nitrate reductase	K00366
	NIT-6	1.7.1.4	Nitrite reductase	K17877
	NR	1.7.1.1,	Nitrate reductase	K10534
		1.7.1.2,
		1.7.1.3
Nitrogen Fixation	anfG	1.18.6.1	Nitrogenase delta subunit	K00531
	nifD	1.18.6.1	Nitrogenase molybdenum-iron protein alpha chain	K02586
	nifH	-	Nitrogenase iron protein	K02588
	nifK	1.18.6.1	Nitrogenase molybdenum-iron protein beta chain	K02591
	vnfD	1.18.6.2	Vanadium-dependent nitrogenase alpha chain	K22896
	vnfK	1.18.6.2	Vanadium-dependent nitrogenase beta chain	K22897
	vnfG	1.18.6.2	Vanadium nitrogenase delta subunit	K22898
	vnfH	-	Vanadium nitrogenase iron protein	K22899
Nitrogen Metabolism	CPS1	6.3.4.16	Carbamoyl-phosphate synthase (ammonia)	K01948
	nrtA, nrtP	-	Nitrate/Nitrite transporter	K02575
	nrtA	-	Nitrate/Nitrite transport system substrate-binding protein	K15576
	nrtB	-	Nitrate/Nitrite transport system permease protein	K15577
	nrtC	7.3.2.4	Nitrate/Nitrite transport system ATP-binding protein	K15578
	nrtD	-	Nitrate/Nitrite transport system ATP-binding protein	K15579

## Sheet: Table S3
Supplementary Table 3. Summary statistics on the metagenome assemblies.
Dietary group	Family	Sample	Total reads	Mapped reads	Total number of contigs above 200bp	N50 (bp)	Total number of prokaryotic mapped reads	Percentage of prokaryotic mapped reads (%)
Herbivore	Sesarmidae	Clistocoeloma villosum	258873108	188800010	2836386	666	2113957	1.1
		Episesarma versicolor 1	182787838	166917162	7297514	922	7098352	4.3
		Episesarma versicolor 2	169703714	107466818	7297514	922	66420675	61.8
		Episesarma versicolor 3	174900158	161965228	7297514	922	5910529	3.6
		Fasciarma fasciatum	284792198	247509906	3479797	1218	9887476	4.0
		Orisarma dehaani 1	191744378	156835834	9668764	631	38195249	24.4
		Orisarma dehaani 2	197823372	163835078	9668764	631	5377104	3.3
		Orisarma dehaani 3	166915806	137500646	9668764	631	5082807	3.7
		Orisarma intermedium	189730910	122485554	2162489	610	2281238	1.9
		Orisarma sinense	165731910	113236754	2594412	650	11380836	10.1
		Parasesarma affine	186881498	134195362	3720002	644	19480341	14.5
		Parasesarma continentale	171622922	25207030	5264569	711	2082208	8.3
Detritivore	Macrophthalmidae	Macrophthalmus definitus 1	198161876	166201438	6556065	499	3060553	1.8
		Macrophthalmus definitus 2	172073382	135861476	6556065	499	2944685	2.2
		Macrophthalmus definitus 3	205019908	185249282	6556065	499	1675175	0.9
	Mictyridae	Mictyris brevidactylus	247267522	178885408	1721815	870	9671120	5.4
	Ocypodidae	Gelasimus borealis 1	203706318	172431924	5367211	614	13760140	8.0
		Gelasimus borealis 2	191698832	165880946	5367211	614	10697922	6.4
		Gelasimus borealis 3	187384076	168047418	5367211	614	5510235	3.3
		Paraleptuca splendida 1	66751764	33494406	1925413	555	3726181	11.1
		Paraleptuca splendida 2	72872359	44556220	1925413	555	17772312	39.9
		Tubuca arcuata 1	162485066	86824296	3192521	681	18805219	21.7
		Tubuca arcuata 2	136172778	96223244	3192521	681	3081374	3.2
	Varunidae	Metaplax longipes 1	102865038	91172136	8680563	601	1646180	1.8
		Metaplax longipes 2	247589034	215451104	8680563	601	11183968	5.2
		Metaplax longipes 3	171717036	157241608	8680563	601	5411624	3.4
		Metaplax tredecim 1	197626012	181896946	5264569	711	2259746	1.2
		Metaplax tredecim 2	195434990	181226476	5264569	711	3036257	1.7
		Metaplax tredecim 3	162150680	139646882	5264569	711	4966121	3.6
		Metaplax tredecim 4	204960042	189556472	5264569	711	3889592	2.1
Omnivore	Grapsidae	Metopograpsus frontalis 1	176575256	142389642	5635199	832	14204369	10.0
		Metopograpsus frontalis 2	174033814	140488018	5635199	832	17748306	12.6
		Metopograpsus frontalis 3	183246448	153741534	5635199	832	13546281	8.8
	Ocypodidae	Ocypode ceratophthalmus	183445190	175376964	1849369	1271	64987481	37.1
	Varunidae	Hemigrapsus penicillatus	188827222	158607984	1890503	742	5179707	3.3
	Xanthidae	Etisus laevimanus	204522376	137016562	3731289	730	35856252	26.2
		Leptodius affinis	190251338	169533976	3245661	937	6355669	3.7
Carnivore	Oziidae	Epixanthus frontalis 1	196634136	188722328	3799297	1306	56014313	29.7
		Epixanthus frontalis 2	186768330	178350486	3799297	1306	31717975	17.0
		Epixanthus frontalis 3	194783378	185016588	3799297	1306	59009493	31.9
	Portunidae	Scylla paramamosain	107221596	106340374	33557	1483	6584552	6.2
		Thranita danae 1	176420902	143150534	5461017	830	1845953	1.3
		Thranita danae 2	169980410	132585354	5461017	830	6054162	4.6

## Sheet: Table S4
Supplementary Table 4. FDR-adjusted p-values of Kruskal-Wallis rank-sum tests on alpha-diversity metrics in pairwise comparisons among dietary groups. C: Carnivores; D: Detritivores; H: Herbivores; O: Omnivores.
		FDR-adjusted p-value
Taxonomic level	Comparison	Shannon index	Simpson index	Chao1 index
Phylum	H vs D	0.074	0.343	0.351
	H vs O	0.780	0.536	0.792
	H vs C	0.436	0.436	0.792
	D vs O	0.014*	0.046*	0.792
	D vs C	0.974	0.498	0.792
	O vs C	0.361	0.105	0.792
Class	H vs D	0.093	0.275	0.915
	H vs O	0.643	0.643	0.927
	H vs C	0.374	0.503	0.187
	D vs O	0.008**	0.057	0.915
	D vs C	0.871	0.974	0.187
	O vs C	0.203	0.275	0.604
Order	H vs D	0.236	0.590	0.470
	H vs O	0.780	0.711	0.897
	H vs C	0.820	0.711	0.470
	D vs O	0.070	0.508	0.871
	D vs C	0.273	0.711	0.080
	O vs C	0.442	0.590	0.470
Family	H vs D	0.820	0.974	0.885
	H vs O	0.801	0.974	0.966
	H vs C	0.820	0.974	0.270
	D vs O	0.243	0.845	0.885
	D vs C	0.801	0.974	0.096
	O vs C	0.801	0.974	0.448
Genus	H vs D	0.819	0.964	0.825
	H vs O	0.577	0.864	0.748
	H vs C	0.819	0.964	0.083
	D vs O	0.285	0.175	0.952
	D vs C	0.577	0.967	0.037*
	O vs C	0.577	0.703	0.469
Species	H vs D	0.689	0.902	0.354
	H vs O	0.902	0.902	0.767
	H vs C	0.689	0.890	0.452
	D vs O	0.689	0.902	0.362
	D vs C	0.689	0.890	0.815
	O vs C	0.689	0.890	0.383

## Sheet: Table S5
Supplementary Table 5. FDR-adjusted p-values of pairwise comparisons among dietary groups using PERMANOVA on the Aitchison distances of differentially abundant features identified by three differential abundance analysis tools (ALDEx2, ANCOM-BC and DESeq2). C: Carnivores; D: Detritivores; H: Herbivores; O: Omnivores. *adjusted p-value<0.05; **adjusted p-value <0.01.
		FDR-adjusted p-value
	Comparison	ALDEx2	ANCOM-BC	DESeq2
Lignocellulolytic enzymes (CAZy)	H vs D	0.002**	0.002**	0.002**
	H vs O	0.002**	0.002**	0.005**
	H vs C	0.002**	0.002**	0.008**
	D vs O	0.002**	0.002**	0.002**
	D vs C	0.013*	0.002**	0.002**
	O vs C	0.041*	0.017*	0.196
Lignocellulolytic enzymes (KO entries)	H vs D	0.003**	0.002**	0.002**
	H vs O	0.003**	0.002**	0.002**
	H vs C	0.014*	0.002**	0.009**
	D vs O	0.004**	0.272	0.002**
	D vs C	0.479	0.558	0.126
	O vs C	0.320	0.474	0.452
Bacterial phyla	H vs D	0.004**	0.002**	0.002**
	H vs O	0.016*	0.010*	0.009**
	H vs C	0.011*	0.010*	0.004**
	D vs O	0.003**	0.002**	0.002**
	D vs C	0.003**	0.002**	0.002**
	O vs C	0.011*	0.008**	0.004**
Nitrogen metabolism related enzymes	H vs D	0.002**	0.002**	0.004**
	H vs O	0.005**	0.004**	0.028*
	H vs C	0.002**	0.002**	0.008**
	D vs O	0.016*	0.003**	0.003**
	D vs C	0.002**	0.002**	0.003**
	O vs C	0.065	0.015*	0.090

## Sheet: Table S6
Supplementary Table 6. Differentially abundant features with higher abundances in the comparison groups identified by different tools (1: ALDEx2, 2: ANCOM-BC and 3: DESeq2) in (A) lignocellulolytic enzymes annotated to CAZy families, (B) lignocellulolytic enzymes annotated to KEGG Orthology entries, (C) bacterial phyla and (D) nitrogen metabolism related enzymes annotated to KEGG Orthology entrie…
(A) Lignocellulolytic enzymes (CAZy)
Comparison group	Carnivores				Herbivores				Detritivores				Omnivores
Reference group	Herbivores	Detritivores	Omnivores		Carnivores	Detritivores	Omnivores		Carnivores	Herbivores	Omnivores		Carnivores	Herbivores	Detritivores
AA17									2				2
AA3_2					2				2				2
CBM2					2				2				2
CBM4										2
CBM47										2
CBM51										2
CBM63					2		2		2		2
CE1										2	2
CE12					2,3	2	2,3		2
CE2					2,3		3
CE4					2		2		2
CE5					2
CE6									2
CE7					2,3		2,3		2		2,3
CE8					2
GH10							2				2,3
GH105			3				2,3				2,3
GH11					2
GH128					2		3
GH138							2,3				3
GH147			2				2,3				2
GH151	3
GH158										2
GH16											2,3
GH165									2
GH17										2
GH26					2,3		2,3
GH27							2,3				2,3
GH30_2							2,3
GH31					2		2,3		2
GH42					1,2,3	2	2,3
GH43_1							2,3
GH43_10							2,3
GH43_11					2,3
GH43_12							3
GH43_16							3
GH43_17							3
GH43_18					2		2,3		2
GH43_19					2		2		2
GH43_26					2	2
GH43_29							2,3
GH43_3					2				2
GH43_33					2		2		2,3
GH43_34					3		2,3
GH43_9							2,3
GH48					3				3
GH5_13										2
GH5_2					2		3
GH5_25							3
GH5_4					2		2,3
GH51					2				2
GH55					2		2		2
GH57					2				2
GH64					2
GH67							2,3
GH8					2,3	2
PL1					2,3		2,3
PL1_2							3
PL1_5					3
PL1_6					2,3	2	2		2				2
PL2_2					2	2	2		2
PL9_1					1,2,3	2	2
(B) Lignocellulolytic enzymes (KO)
Comparison group	Carnivores				Herbivores				Detritivores				Omnivores
Reference group	Herbivores	Detritivores	Omnivores		Carnivores	Detritivores	Omnivores		Carnivores	Herbivores	Omnivores		Carnivores	Herbivores	Detritivores
K01051							2,3
K01179							2,3
K01190							2,3				2,3
K01728							2,3
K05349							2,3				2
K12308					1,2,3	2	2,3
K15532					2		2,3				3
(C) Bacterial phyla
Comparison group	Carnivores				Herbivores				Detritivores				Omnivores
Reference group	Herbivores	Detritivores	Omnivores		Carnivores	Detritivores	Omnivores		Carnivores	Herbivores	Omnivores		Carnivores	Herbivores	Detritivores
Acidobacteria											2
Actinobacteria					3	2	1,2,3
Chloroflexi									2,3
Cyanobacteria									2,3
Fusobacteria	1,3	1,2,3	1,2,3			2
Gemmatimonadetes					3				1,2,3	1,2			3
Proteobacteria		3				2
Spirochaetes	3		3
Tenericutes		2,3				2									2,3
Verrucomicrobia									2,3				3
Candidatus Saccharibacteria			3			2	2
(D) Nitrogen metabolism related enzymes
Comparison group	Carnivores				Herbivores				Detritivores				Omnivores
Reference group	Herbivores	Detritivores	Omnivores		Carnivores	Detritivores	Omnivores		Carnivore	Herbivore	Omnivores		Carnivores	Herbivores	Detritivores
K00262										2	2
K00265					2
K00266									2		2
K00362					2,3	2							2
K00363													2
K00370									2
K00371									2,3
K00926	2
K01915											2
K01940					2		2		2		2
K02575					2				2,3
K02586					2,3				2,3				2
K02588					2,3		2		2
K02591					2,3				2				2
K03385										2				2
K10534					2,3				2				2
K15576					2,3								2
K15577					2								2
K15578					2,3								2
K15876										2,3
